# Supplementary material for: Physiological Responses of a Diazotrophic Cyanobacterium to Acidification of Paddy Floodwater: N2 Fixation, Photosynthesis, and Oxidative–Antioxidative Characteristics
Source: Int J Environ Res Public Health. 2022 Nov 16;19(22):15070. doi: 10.3390/ijerph192215070 (PMC9690652; doi:10.3390/ijerph192215070)
Supplement: Supplementary file 1 [file ijerph-19-15070-s001.zip]

Archive with 1 entries (1 files):
- ijerph-1992031-supplementary.pdf
